# Supplementary material for: The hexagonal shape of the honeycomb cells depends on the construction behavior of bees
Source: Sci Rep. 2016 Jun 20;6:28341. doi: 10.1038/srep28341 (PMC4913256; doi:10.1038/srep28341)
Supplement: Supplementary Data File 1 [file srep28341-s2.xls]

## Sheet: picture 2373
cell	Length
1	260.05
2	239.286
3	232.573
4	238.288
5	241.234
6	232.243
7	236.753
8	251.231
9	226.991
10	232.573
11	232.243
12	236.315
13	246.11
14	231.311
15	238.891
16	235.553
17	232.94
18	229.593
19	239.286
average 5,6,9,11,14,15	233.819
st dev 5,6,9,11,14,15	5.26472
coeff var	2.25163

## Sheet: picture 1989
cell	Length
1	249.072
2	217.681
3	233.788
4	211.729
5	239.719
6	224.018
7	233.345
8	237.228
9	239.286
10	236.753
11	233.788
12	227.862
13	241.812
14	234.269
15	233.788
16	229.965
17	244.182
18	238.288
19	231.836
average 5,6,9,11,14,15	234.145
st dev 5,6,9,11,14,15	5.66261
coeff var	2.41842

## Sheet: picture 6830
cell	Length
1	207.781
2	189.855
3	201.559
4	193.889
5	204.793
6	198.816
7	214.033
8	201.804
9	202.094
10	202.428
11	210.77
12	211.047
13	206.194
14	195.829
15	201.559
16	202.094
17	208.062
18	201.358
19	209.163
average 5,6,9,11,14,15	202.31
st dev 5,6,9,11,14,15	5.14896
coeff var	2.54508

## Sheet: picture 8680
cell	Length
1	223.636
2	221.045
3	220.658
4	231.311
5	222.445
6	224.439
7	232.94
8	235.342
9	238.288
10	224.9
11	232.94
12	213.528
13	228.355
14	232.94
15	218.073
16	224.9
17	228.886
18	212.132
19	219.738
average 5,6,9,11,14,15	228.188
st dev 5,6,9,11,14,15	7.70095
coeff var	3.37484

## Sheet: picture 0094
cell	Length
1	234.787
2	240.674
3	241.197
4	242.258
5	239.719
6	232.573
7	238.212
8	249.56
9	235.553
10	242.685
11	238.212
12	245.652
13	245.231
14	238.891
15	235.915
16	248.62
17	248.62
18	257.126
19	242.258
average 5,6,9,11,14,15	236.811
st dev 5,6,9,11,14,15	2.64921
coeff var	1.11871

## Sheet: Results
picture	average	st dev	cv
p2373	233.819	5.26472	2.25163
p1989	234.145	5.66261	2.41842
p6830	202.31	5.14896	2.54508
p8680	228.188	5.14896	2.25646
p0094	236.811	2.64921	1.11871
		average	2.11806
		st dev	0.571898
