# Supplementary material for: The hexagonal shape of the honeycomb cells depends on the construction behavior of bees
Source: Sci Rep. 2016 Jun 20;6:28341. doi: 10.1038/srep28341 (PMC4913256; doi:10.1038/srep28341)
Supplement: Supplementary Data File 2 [file srep28341-s3.xls]

## Sheet: batch 1
image	Length
IMG_20160505_145715261	1039353
IMG_20160505_145719925	1078910
IMG_20160505_145724825	1072803
IMG_20160505_145730704	1060610
IMG_20160505_145734007	1044762
average	1.05929e+06
st dev	17159.8
coeff var	1.61994

## Sheet: batch 2
image	Length
IMG_20160505_145744514	1044919
IMG_20160505_145748173	1076703
IMG_20160505_145751805	1033364
IMG_20160505_145757356	1064340
IMG_20160505_145801712	1098812
average	1.06363e+06
st dev	25861.7
coeff var	2.43146

## Sheet: batch 3
image	Length
IMG_20160505_145814662	1080202
IMG_20160505_145823457	1068033
IMG_20160505_145828712	1066980
IMG_20160505_145833631	1051334
IMG_20160505_145842442	1050265
average	1.06336e+06
st dev	12596.6
coeff var	1.1846

## Sheet: batch 4
image	Length
IMG_20160505_145847252	1054502
IMG_20160505_145853065	1079584
IMG_20160505_145857895	1066852
IMG_20160505_145902122	1089761
IMG_20160505_145912718	1041321
average	1066404
st dev	19302.1
coeff var	1.81001

## Sheet: batch 5
image	Length
IMG_20160505_145917698	1071496
IMG_20160505_145922004	1058015
IMG_20160505_145927989	1074653
IMG_20160505_145932498	1065493
IMG_20160505_145942834	1063477
average	1.06663e+06
st dev	6585.95
coeff var	0.617456

## Sheet: Results
picture	average	st dev	cv
p2373	1.05929e+06	17159.8	1.61994
p1989	1.06363e+06	25861.7	2.43146
p6830	1.06336e+06	12596.6	1.1846
p8680	1066404	19302.1	1.81001
p0094	1.06663e+06	6585.95	0.617456
		average	1.53269
		st dev	0.680282
