# Supplementary material for: The hexagonal shape of the honeycomb cells depends on the construction behavior of bees
Source: Sci Rep. 2016 Jun 20;6:28341. doi: 10.1038/srep28341 (PMC4913256; doi:10.1038/srep28341)
Supplement: Supplementary Excel File 1 [file srep28341-s4.xls]

## Sheet: Game of bees
Instructions
Select a criterium by writing "yes" or "no" in the orange cells and observe the resulting virtual comb at different time steps by scrolling down the screen
																									floor																								floor
feature	criterium	select (yes/no)																							floor/wall to the left or right																								floor above
floor	floor/wall to the left or right	yes	1
floor	floor above	yes	1										1									step	0		0	0	0	0	1	0	1	0	0	0	0		0	0	0	0	1	0	1	0	0	0	0		0
floor	wall above	no	0																						0	0	0	0	0	0	0	0	0	0	0		0	0	0	0	0	0	0	0	0	0	0		0
floor	vertical stretch of wall above	yes	1																						0	0	0	0	0	0	0	0	0	0	0		0	0	0	0	0	0	0	0	0	0	0		0
wall	floor (at least 3 cells) to the left or right	yes	1																						0	0	0	0	0	0	0	0	0	0	0		0	0	0	0	0	0	0	0	0	0	0		0
wall	floor (at lest 3 cells) above	yes	1																						0	0	0	0	0	0	0	0	0	0	0		0	0	0	0	0	0	0	0	0	0	0		0
wall	vertical stretch of wall above + v.s.w. to the left/right	yes	1																						0	0	0	0	0	0	0	0	0	0	0		0	0	0	0	0	0	0	0	0	0	0		0
																									0	0	0	0	0	0	0	0	0	0	0		0	0	0	0	0	0	0	0	0	0	0		0
																									0	0	0	0	0	0	0	0	0	0	0		0	0	0	0	0	0	0	0	0	0	0		0
																									0	0	0	0	0	0	0	0	0	0	0		0	0	0	0	0	0	0	0	0	0	0		0
																									0	0	0	0	0	0	0	0	0	0	0		0	0	0	0	0	0	0	0	0	0	0		0
																									0	0	0	0	0	0	0	0	0	0	0		0	0	0	0	0	0	0	0	0	0	0		0
																									0	0	0	0	0	0	0	0	0	0	0		0	0	0	0	0	0	0	0	0	0	0		0
								0	0	0	0	1	1	1	0	0	0	0				step	1		0	0	0	1	1	1	1	1	0	0	0		0	0	0	1	1	1	1	1	0	0	0		0
								0	0	0	0	0	1	0	0	0	0	0							0	0	0	0	1	0	1	0	0	0	0		0	0	0	0	1	0	1	0	0	0	0		0
								0	0	0	0	0	0	0	0	0	0	0							0	0	0	0	0	0	0	0	0	0	0		0	0	0	0	0	0	0	0	0	0	0		0
								0	0	0	0	0	0	0	0	0	0	0							0	0	0	0	0	0	0	0	0	0	0		0	0	0	0	0	0	0	0	0	0	0		0
								0	0	0	0	0	0	0	0	0	0	0							0	0	0	0	0	0	0	0	0	0	0		0	0	0	0	0	0	0	0	0	0	0		0
								0	0	0	0	0	0	0	0	0	0	0							0	0	0	0	0	0	0	0	0	0	0		0	0	0	0	0	0	0	0	0	0	0		0
								0	0	0	0	0	0	0	0	0	0	0							0	0	0	0	0	0	0	0	0	0	0		0	0	0	0	0	0	0	0	0	0	0		0
								0	0	0	0	0	0	0	0	0	0	0							0	0	0	0	0	0	0	0	0	0	0		0	0	0	0	0	0	0	0	0	0	0		0
								0	0	0	0	0	0	0	0	0	0	0							0	0	0	0	0	0	0	0	0	0	0		0	0	0	0	0	0	0	0	0	0	0		0
								0	0	0	0	0	0	0	0	0	0	0							0	0	0	0	0	0	0	0	0	0	0		0	0	0	0	0	0	0	0	0	0	0		0
								0	0	0	0	0	0	0	0	0	0	0							0	0	0	0	0	0	0	0	0	0	0		0	0	0	0	0	0	0	0	0	0	0		0
								0	0	0	0	0	0	0	0	0	0	0							0	0	0	0	0	0	0	0	0	0	0		0	0	0	0	0	0	0	0	0	0	0		0
								0	0	0	3	1	1	1	3	0	0	0				step	2		0	0	1	1	1	1	1	1	1	0	0		0	0	1	1	1	1	1	1	1	0	0		0
								0	0	0	0	1	1	1	0	0	0	0							0	0	0	1	1	1	1	1	0	0	0		0	0	0	1	1	1	1	1	0	0	0		0
								0	0	0	0	0	1	0	0	0	0	0							0	0	0	0	1	0	1	0	0	0	0		0	0	0	0	1	0	1	0	0	0	0		0
								0	0	0	0	0	0	0	0	0	0	0							0	0	0	0	0	0	0	0	0	0	0		0	0	0	0	0	0	0	0	0	0	0		0
								0	0	0	0	0	0	0	0	0	0	0							0	0	0	0	0	0	0	0	0	0	0		0	0	0	0	0	0	0	0	0	0	0		0
								0	0	0	0	0	0	0	0	0	0	0							0	0	0	0	0	0	0	0	0	0	0		0	0	0	0	0	0	0	0	0	0	0		0
								0	0	0	0	0	0	0	0	0	0	0							0	0	0	0	0	0	0	0	0	0	0		0	0	0	0	0	0	0	0	0	0	0		0
								0	0	0	0	0	0	0	0	0	0	0							0	0	0	0	0	0	0	0	0	0	0		0	0	0	0	0	0	0	0	0	0	0		0
								0	0	0	0	0	0	0	0	0	0	0							0	0	0	0	0	0	0	0	0	0	0		0	0	0	0	0	0	0	0	0	0	0		0
								0	0	0	0	0	0	0	0	0	0	0							0	0	0	0	0	0	0	0	0	0	0		0	0	0	0	0	0	0	0	0	0	0		0
								0	0	0	0	0	0	0	0	0	0	0							0	0	0	0	0	0	0	0	0	0	0		0	0	0	0	0	0	0	0	0	0	0		0
								0	0	0	0	0	0	0	0	0	0	0							0	0	0	0	0	0	0	0	0	0	0		0	0	0	0	0	0	0	0	0	0	0		0
								0	0	1	3	1	1	1	3	1	0	0				step	3		0	1	1	1	1	1	1	1	1	1	0		0	1	1	1	1	1	1	1	1	1	0		0
								0	0	0	3	1	1	1	3	0	0	0							0	0	1	1	1	1	1	1	1	0	0		0	0	1	1	1	1	1	1	1	0	0		0
								0	0	0	0	1	1	1	0	0	0	0							0	0	0	1	1	1	1	1	0	0	0		0	0	0	1	1	1	1	1	0	0	0		0
								0	0	0	0	0	3	0	0	0	0	0							0	0	0	0	1	0	1	0	0	0	0		0	0	0	0	1	0	1	0	0	0	0		0
								0	0	0	0	0	0	0	0	0	0	0							0	0	0	0	0	0	0	0	0	0	0		0	0	0	0	0	0	0	0	0	0	0		0
								0	0	0	0	0	0	0	0	0	0	0							0	0	0	0	0	0	0	0	0	0	0		0	0	0	0	0	0	0	0	0	0	0		0
								0	0	0	0	0	0	0	0	0	0	0							0	0	0	0	0	0	0	0	0	0	0		0	0	0	0	0	0	0	0	0	0	0		0
								0	0	0	0	0	0	0	0	0	0	0							0	0	0	0	0	0	0	0	0	0	0		0	0	0	0	0	0	0	0	0	0	0		0
								0	0	0	0	0	0	0	0	0	0	0							0	0	0	0	0	0	0	0	0	0	0		0	0	0	0	0	0	0	0	0	0	0		0
								0	0	0	0	0	0	0	0	0	0	0							0	0	0	0	0	0	0	0	0	0	0		0	0	0	0	0	0	0	0	0	0	0		0
								0	0	0	0	0	0	0	0	0	0	0							0	0	0	0	0	0	0	0	0	0	0		0	0	0	0	0	0	0	0	0	0	0		0
								0	0	0	0	0	0	0	0	0	0	0							0	0	0	0	0	0	0	0	0	0	0		0	0	0	0	0	0	0	0	0	0	0		0
								0	1	1	3	1	1	1	3	1	1	0				step	4		1	1	1	1	1	1	1	1	1	1	1		1	1	1	1	1	1	1	1	1	1	1		0
								0	0	1	3	1	1	1	3	1	0	0							0	1	1	1	1	1	1	1	1	1	0		0	1	1	1	1	1	1	1	1	1	0		0
								0	0	0	3	1	1	1	3	0	0	0							0	0	1	1	1	1	1	1	1	0	0		0	0	1	1	1	1	1	1	1	0	0		0
								0	0	0	0	3	3	3	0	0	0	0							0	0	0	1	1	1	1	1	0	0	0		0	0	0	1	1	1	1	1	0	0	0		0
								0	0	0	0	0	0	0	0	0	0	0							0	0	0	0	0	0	0	0	0	0	0		0	0	0	0	0	0	0	0	0	0	0		0
								0	0	0	0	0	0	0	0	0	0	0							0	0	0	0	0	0	0	0	0	0	0		0	0	0	0	0	0	0	0	0	0	0		0
								0	0	0	0	0	0	0	0	0	0	0							0	0	0	0	0	0	0	0	0	0	0		0	0	0	0	0	0	0	0	0	0	0		0
								0	0	0	0	0	0	0	0	0	0	0							0	0	0	0	0	0	0	0	0	0	0		0	0	0	0	0	0	0	0	0	0	0		0
								0	0	0	0	0	0	0	0	0	0	0							0	0	0	0	0	0	0	0	0	0	0		0	0	0	0	0	0	0	0	0	0	0		0
								0	0	0	0	0	0	0	0	0	0	0							0	0	0	0	0	0	0	0	0	0	0		0	0	0	0	0	0	0	0	0	0	0		0
								0	0	0	0	0	0	0	0	0	0	0							0	0	0	0	0	0	0	0	0	0	0		0	0	0	0	0	0	0	0	0	0	0		0
								0	0	0	0	0	0	0	0	0	0	0							0	0	0	0	0	0	0	0	0	0	0		0	0	0	0	0	0	0	0	0	0	0		0
								1	1	1	3	1	1	1	3	1	1	1				step	5		1	1	1	1	1	1	1	1	1	1	1		1	1	1	1	1	1	1	1	1	1	1		0
								0	1	1	3	1	1	1	3	1	1	0							1	1	1	1	1	1	1	1	1	1	1		1	1	1	1	1	1	1	1	1	1	1		1
								0	0	1	3	1	1	1	3	1	0	0							0	1	1	1	1	1	1	1	1	1	0		0	1	1	1	1	1	1	1	1	1	0		0
								0	0	0	3	3	3	3	3	0	0	0							0	0	1	1	1	1	1	1	1	0	0		0	0	1	1	1	1	1	1	1	0	0		0
								0	0	0	0	0	0	0	0	0	0	0							0	0	0	0	0	0	0	0	0	0	0		0	0	0	0	0	0	0	0	0	0	0		0
								0	0	0	0	0	0	0	0	0	0	0							0	0	0	0	0	0	0	0	0	0	0		0	0	0	0	0	0	0	0	0	0	0		0
								0	0	0	0	0	0	0	0	0	0	0							0	0	0	0	0	0	0	0	0	0	0		0	0	0	0	0	0	0	0	0	0	0		0
								0	0	0	0	0	0	0	0	0	0	0							0	0	0	0	0	0	0	0	0	0	0		0	0	0	0	0	0	0	0	0	0	0		0
								0	0	0	0	0	0	0	0	0	0	0							0	0	0	0	0	0	0	0	0	0	0		0	0	0	0	0	0	0	0	0	0	0		0
								0	0	0	0	0	0	0	0	0	0	0							0	0	0	0	0	0	0	0	0	0	0		0	0	0	0	0	0	0	0	0	0	0		0
								0	0	0	0	0	0	0	0	0	0	0							0	0	0	0	0	0	0	0	0	0	0		0	0	0	0	0	0	0	0	0	0	0		0
								0	0	0	0	0	0	0	0	0	0	0							0	0	0	0	0	0	0	0	0	0	0		0	0	0	0	0	0	0	0	0	0	0		0
								1	1	1	3	1	1	1	3	1	1	1				step	6		1	1	1	1	1	1	1	1	1	1	1		1	1	1	1	1	1	1	1	1	1	1		0
								1	1	1	3	1	1	1	3	1	1	1							1	1	1	1	1	1	1	1	1	1	1		1	1	1	1	1	1	1	1	1	1	1		1
								0	1	1	3	1	1	1	3	1	1	0							1	1	1	1	1	1	1	1	1	1	1		1	1	1	1	1	1	1	1	1	1	1		1
								0	0	3	3	3	3	3	3	3	0	0							0	1	1	1	1	1	1	1	1	1	0		0	1	1	1	1	1	1	1	1	1	0		0
								0	0	0	1	0	0	0	1	0	0	0							0	0	1	0	1	0	1	0	1	0	0		0	0	1	0	1	0	1	0	1	0	0		0
								0	0	0	0	0	0	0	0	0	0	0							0	0	0	0	0	0	0	0	0	0	0		0	0	0	0	0	0	0	0	0	0	0		0
								0	0	0	0	0	0	0	0	0	0	0							0	0	0	0	0	0	0	0	0	0	0		0	0	0	0	0	0	0	0	0	0	0		0
								0	0	0	0	0	0	0	0	0	0	0							0	0	0	0	0	0	0	0	0	0	0		0	0	0	0	0	0	0	0	0	0	0		0
								0	0	0	0	0	0	0	0	0	0	0							0	0	0	0	0	0	0	0	0	0	0		0	0	0	0	0	0	0	0	0	0	0		0
								0	0	0	0	0	0	0	0	0	0	0							0	0	0	0	0	0	0	0	0	0	0		0	0	0	0	0	0	0	0	0	0	0		0
								0	0	0	0	0	0	0	0	0	0	0							0	0	0	0	0	0	0	0	0	0	0		0	0	0	0	0	0	0	0	0	0	0		0
								0	0	0	0	0	0	0	0	0	0	0							0	0	0	0	0	0	0	0	0	0	0		0	0	0	0	0	0	0	0	0	0	0		0
								1	1	1	3	1	1	1	3	1	1	1				step	7		1	1	1	1	1	1	1	1	1	1	1		1	1	1	1	1	1	1	1	1	1	1		0
								1	1	1	3	1	1	1	3	1	1	1							1	1	1	1	1	1	1	1	1	1	1		1	1	1	1	1	1	1	1	1	1	1		1
								1	1	1	3	1	1	1	3	1	1	1							1	1	1	1	1	1	1	1	1	1	1		1	1	1	1	1	1	1	1	1	1	1		1
								0	3	3	3	3	3	3	3	3	3	0							1	1	1	1	1	1	1	1	1	1	1		1	1	1	1	1	1	1	1	1	1	1		1
								0	0	1	1	1	0	1	1	1	0	0							0	1	1	1	1	1	1	1	1	1	0		0	1	1	1	1	1	1	1	1	1	0		0
								0	0	0	1	0	0	0	1	0	0	0							0	0	1	0	1	0	1	0	1	0	0		0	0	1	0	1	0	1	0	1	0	0		0
								0	0	0	0	0	0	0	0	0	0	0							0	0	0	0	0	0	0	0	0	0	0		0	0	0	0	0	0	0	0	0	0	0		0
								0	0	0	0	0	0	0	0	0	0	0							0	0	0	0	0	0	0	0	0	0	0		0	0	0	0	0	0	0	0	0	0	0		0
								0	0	0	0	0	0	0	0	0	0	0							0	0	0	0	0	0	0	0	0	0	0		0	0	0	0	0	0	0	0	0	0	0		0
								0	0	0	0	0	0	0	0	0	0	0							0	0	0	0	0	0	0	0	0	0	0		0	0	0	0	0	0	0	0	0	0	0		0
								0	0	0	0	0	0	0	0	0	0	0							0	0	0	0	0	0	0	0	0	0	0		0	0	0	0	0	0	0	0	0	0	0		0
								0	0	0	0	0	0	0	0	0	0	0							0	0	0	0	0	0	0	0	0	0	0		0	0	0	0	0	0	0	0	0	0	0		0
								1	1	1	3	1	1	1	3	1	1	1				step	8		1	1	1	1	1	1	1	1	1	1	1		1	1	1	1	1	1	1	1	1	1	1		0
								1	1	1	3	1	1	1	3	1	1	1							1	1	1	1	1	1	1	1	1	1	1		1	1	1	1	1	1	1	1	1	1	1		1
								1	1	1	3	1	1	1	3	1	1	1							1	1	1	1	1	1	1	1	1	1	1		1	1	1	1	1	1	1	1	1	1	1		1
								3	3	3	3	3	3	3	3	3	3	3							1	1	1	1	1	1	1	1	1	1	1		1	1	1	1	1	1	1	1	1	1	1		1
								0	3	1	1	1	3	1	1	1	3	0							1	1	1	1	1	1	1	1	1	1	1		1	1	1	1	1	1	1	1	1	1	1		0
								0	0	1	1	1	0	1	1	1	0	0							0	1	1	1	1	1	1	1	1	1	0		0	1	1	1	1	1	1	1	1	1	0		0
								0	0	0	1	0	0	0	1	0	0	0							0	0	1	0	1	0	1	0	1	0	0		0	0	1	0	1	0	1	0	1	0	0		0
								0	0	0	0	0	0	0	0	0	0	0							0	0	0	0	0	0	0	0	0	0	0		0	0	0	0	0	0	0	0	0	0	0		0
								0	0	0	0	0	0	0	0	0	0	0							0	0	0	0	0	0	0	0	0	0	0		0	0	0	0	0	0	0	0	0	0	0		0
								0	0	0	0	0	0	0	0	0	0	0							0	0	0	0	0	0	0	0	0	0	0		0	0	0	0	0	0	0	0	0	0	0		0
								0	0	0	0	0	0	0	0	0	0	0							0	0	0	0	0	0	0	0	0	0	0		0	0	0	0	0	0	0	0	0	0	0		0
								0	0	0	0	0	0	0	0	0	0	0							0	0	0	0	0	0	0	0	0	0	0		0	0	0	0	0	0	0	0	0	0	0		0
								1	1	1	3	1	1	1	3	1	1	1				step	9		1	1	1	1	1	1	1	1	1	1	1		1	1	1	1	1	1	1	1	1	1	1		0
								1	1	1	3	1	1	1	3	1	1	1							1	1	1	1	1	1	1	1	1	1	1		1	1	1	1	1	1	1	1	1	1	1		1
								1	1	1	3	1	1	1	3	1	1	1							1	1	1	1	1	1	1	1	1	1	1		1	1	1	1	1	1	1	1	1	1	1		1
								3	3	3	3	3	3	3	3	3	3	3							1	1	1	1	1	1	1	1	1	1	1		1	1	1	1	1	1	1	1	1	1	1		1
								1	3	1	1	1	3	1	1	1	3	1							1	1	1	1	1	1	1	1	1	1	1		1	1	1	1	1	1	1	1	1	1	1		0
								0	3	1	1	1	3	1	1	1	3	0							1	1	1	1	1	1	1	1	1	1	1		1	1	1	1	1	1	1	1	1	1	1		1
								0	0	1	1	1	0	1	1	1	0	0							0	1	1	1	1	1	1	1	1	1	0		0	1	1	1	1	1	1	1	1	1	0		0
								0	0	0	3	0	0	0	3	0	0	0							0	0	1	0	1	0	1	0	1	0	0		0	0	1	0	1	0	1	0	1	0	0		0
								0	0	0	0	0	0	0	0	0	0	0							0	0	0	0	0	0	0	0	0	0	0		0	0	0	0	0	0	0	0	0	0	0		0
								0	0	0	0	0	0	0	0	0	0	0							0	0	0	0	0	0	0	0	0	0	0		0	0	0	0	0	0	0	0	0	0	0		0
								0	0	0	0	0	0	0	0	0	0	0							0	0	0	0	0	0	0	0	0	0	0		0	0	0	0	0	0	0	0	0	0	0		0
								0	0	0	0	0	0	0	0	0	0	0							0	0	0	0	0	0	0	0	0	0	0		0	0	0	0	0	0	0	0	0	0	0		0
								1	1	1	3	1	1	1	3	1	1	1				step	10		1	1	1	1	1	1	1	1	1	1	1		1	1	1	1	1	1	1	1	1	1	1		0
								1	1	1	3	1	1	1	3	1	1	1							1	1	1	1	1	1	1	1	1	1	1		1	1	1	1	1	1	1	1	1	1	1		1
								1	1	1	3	1	1	1	3	1	1	1							1	1	1	1	1	1	1	1	1	1	1		1	1	1	1	1	1	1	1	1	1	1		1
								3	3	3	3	3	3	3	3	3	3	3							1	1	1	1	1	1	1	1	1	1	1		1	1	1	1	1	1	1	1	1	1	1		1
								1	3	1	1	1	3	1	1	1	3	1							1	1	1	1	1	1	1	1	1	1	1		1	1	1	1	1	1	1	1	1	1	1		0
								1	3	1	1	1	3	1	1	1	3	1							1	1	1	1	1	1	1	1	1	1	1		1	1	1	1	1	1	1	1	1	1	1		1
								0	3	1	1	1	3	1	1	1	3	0							1	1	1	1	1	1	1	1	1	1	1		1	1	1	1	1	1	1	1	1	1	1		1
								0	0	3	3	3	0	3	3	3	0	0							0	1	1	1	1	1	1	1	1	1	0		0	1	1	1	1	1	1	1	1	1	0		0
								0	0	0	0	0	0	0	0	0	0	0							0	0	0	0	0	0	0	0	0	0	0		0	0	0	0	0	0	0	0	0	0	0		0
								0	0	0	0	0	0	0	0	0	0	0							0	0	0	0	0	0	0	0	0	0	0		0	0	0	0	0	0	0	0	0	0	0		0
								0	0	0	0	0	0	0	0	0	0	0							0	0	0	0	0	0	0	0	0	0	0		0	0	0	0	0	0	0	0	0	0	0		0
								0	0	0	0	0	0	0	0	0	0	0							0	0	0	0	0	0	0	0	0	0	0		0	0	0	0	0	0	0	0	0	0	0		0
								1	1	1	3	1	1	1	3	1	1	1				step	11		1	1	1	1	1	1	1	1	1	1	1		1	1	1	1	1	1	1	1	1	1	1		0
								1	1	1	3	1	1	1	3	1	1	1							1	1	1	1	1	1	1	1	1	1	1		1	1	1	1	1	1	1	1	1	1	1		1
								1	1	1	3	1	1	1	3	1	1	1							1	1	1	1	1	1	1	1	1	1	1		1	1	1	1	1	1	1	1	1	1	1		1
								3	3	3	3	3	3	3	3	3	3	3							1	1	1	1	1	1	1	1	1	1	1		1	1	1	1	1	1	1	1	1	1	1		1
								1	3	1	1	1	3	1	1	1	3	1							1	1	1	1	1	1	1	1	1	1	1		1	1	1	1	1	1	1	1	1	1	1		0
								1	3	1	1	1	3	1	1	1	3	1							1	1	1	1	1	1	1	1	1	1	1		1	1	1	1	1	1	1	1	1	1	1		1
								1	3	1	1	1	3	1	1	1	3	1							1	1	1	1	1	1	1	1	1	1	1		1	1	1	1	1	1	1	1	1	1	1		1
								0	3	3	3	3	3	3	3	3	3	0							1	1	1	1	1	1	1	1	1	1	1		1	1	1	1	1	1	1	1	1	1	1		1
								0	0	0	0	0	0	0	0	0	0	0							0	0	0	0	0	0	0	0	0	0	0		0	0	0	0	0	0	0	0	0	0	0		0
								0	0	0	0	0	0	0	0	0	0	0							0	0	0	0	0	0	0	0	0	0	0		0	0	0	0	0	0	0	0	0	0	0		0
								0	0	0	0	0	0	0	0	0	0	0							0	0	0	0	0	0	0	0	0	0	0		0	0	0	0	0	0	0	0	0	0	0		0
								0	0	0	0	0	0	0	0	0	0	0							0	0	0	0	0	0	0	0	0	0	0		0	0	0	0	0	0	0	0	0	0	0		0
								1	1	1	3	1	1	1	3	1	1	1				step	12		1	1	1	1	1	1	1	1	1	1	1		1	1	1	1	1	1	1	1	1	1	1		0
								1	1	1	3	1	1	1	3	1	1	1							1	1	1	1	1	1	1	1	1	1	1		1	1	1	1	1	1	1	1	1	1	1		1
								1	1	1	3	1	1	1	3	1	1	1							1	1	1	1	1	1	1	1	1	1	1		1	1	1	1	1	1	1	1	1	1	1		1
								3	3	3	3	3	3	3	3	3	3	3							1	1	1	1	1	1	1	1	1	1	1		1	1	1	1	1	1	1	1	1	1	1		1
								1	3	1	1	1	3	1	1	1	3	1							1	1	1	1	1	1	1	1	1	1	1		1	1	1	1	1	1	1	1	1	1	1		0
								1	3	1	1	1	3	1	1	1	3	1							1	1	1	1	1	1	1	1	1	1	1		1	1	1	1	1	1	1	1	1	1	1		1
								1	3	1	1	1	3	1	1	1	3	1							1	1	1	1	1	1	1	1	1	1	1		1	1	1	1	1	1	1	1	1	1	1		1
								3	3	3	3	3	3	3	3	3	3	3							1	1	1	1	1	1	1	1	1	1	1		1	1	1	1	1	1	1	1	1	1	1		1
								0	1	0	0	0	1	0	0	0	1	0							1	0	1	0	1	0	1	0	1	0	1		1	0	1	0	1	0	1	0	1	0	1		0
								0	0	0	0	0	0	0	0	0	0	0							0	0	0	0	0	0	0	0	0	0	0		0	0	0	0	0	0	0	0	0	0	0		0
								0	0	0	0	0	0	0	0	0	0	0							0	0	0	0	0	0	0	0	0	0	0		0	0	0	0	0	0	0	0	0	0	0		0
								0	0	0	0	0	0	0	0	0	0	0							0	0	0	0	0	0	0	0	0	0	0		0	0	0	0	0	0	0	0	0	0	0		0
								1	1	1	3	1	1	1	3	1	1	1				step	13		1	1	1	1	1	1	1	1	1	1	1		1	1	1	1	1	1	1	1	1	1	1		0
								1	1	1	3	1	1	1	3	1	1	1							1	1	1	1	1	1	1	1	1	1	1		1	1	1	1	1	1	1	1	1	1	1		1
								1	1	1	3	1	1	1	3	1	1	1							1	1	1	1	1	1	1	1	1	1	1		1	1	1	1	1	1	1	1	1	1	1		1
								3	3	3	3	3	3	3	3	3	3	3							1	1	1	1	1	1	1	1	1	1	1		1	1	1	1	1	1	1	1	1	1	1		1
								1	3	1	1	1	3	1	1	1	3	1							1	1	1	1	1	1	1	1	1	1	1		1	1	1	1	1	1	1	1	1	1	1		0
								1	3	1	1	1	3	1	1	1	3	1							1	1	1	1	1	1	1	1	1	1	1		1	1	1	1	1	1	1	1	1	1	1		1
								1	3	1	1	1	3	1	1	1	3	1							1	1	1	1	1	1	1	1	1	1	1		1	1	1	1	1	1	1	1	1	1	1		1
								3	3	3	3	3	3	3	3	3	3	3							1	1	1	1	1	1	1	1	1	1	1		1	1	1	1	1	1	1	1	1	1	1		1
								1	1	1	0	1	1	1	0	1	1	1							1	1	1	1	1	1	1	1	1	1	1		1	1	1	1	1	1	1	1	1	1	1		0
								0	1	0	0	0	1	0	0	0	1	0							1	0	1	0	1	0	1	0	1	0	1		1	0	1	0	1	0	1	0	1	0	1		1
								0	0	0	0	0	0	0	0	0	0	0							0	0	0	0	0	0	0	0	0	0	0		0	0	0	0	0	0	0	0	0	0	0		0
								0	0	0	0	0	0	0	0	0	0	0							0	0	0	0	0	0	0	0	0	0	0		0	0	0	0	0	0	0	0	0	0	0		0
								1	1	1	3	1	1	1	3	1	1	1				step	14		1	1	1	1	1	1	1	1	1	1	1		1	1	1	1	1	1	1	1	1	1	1		0
								1	1	1	3	1	1	1	3	1	1	1							1	1	1	1	1	1	1	1	1	1	1		1	1	1	1	1	1	1	1	1	1	1		1
								1	1	1	3	1	1	1	3	1	1	1							1	1	1	1	1	1	1	1	1	1	1		1	1	1	1	1	1	1	1	1	1	1		1
								3	3	3	3	3	3	3	3	3	3	3							1	1	1	1	1	1	1	1	1	1	1		1	1	1	1	1	1	1	1	1	1	1		1
								1	3	1	1	1	3	1	1	1	3	1							1	1	1	1	1	1	1	1	1	1	1		1	1	1	1	1	1	1	1	1	1	1		0
								1	3	1	1	1	3	1	1	1	3	1							1	1	1	1	1	1	1	1	1	1	1		1	1	1	1	1	1	1	1	1	1	1		1
								1	3	1	1	1	3	1	1	1	3	1							1	1	1	1	1	1	1	1	1	1	1		1	1	1	1	1	1	1	1	1	1	1		1
								3	3	3	3	3	3	3	3	3	3	3							1	1	1	1	1	1	1	1	1	1	1		1	1	1	1	1	1	1	1	1	1	1		1
								1	1	1	3	1	1	1	3	1	1	1							1	1	1	1	1	1	1	1	1	1	1		1	1	1	1	1	1	1	1	1	1	1		0
								1	1	1	0	1	1	1	0	1	1	1							1	1	1	1	1	1	1	1	1	1	1		1	1	1	1	1	1	1	1	1	1	1		1
								0	1	0	0	0	1	0	0	0	1	0							1	0	1	0	1	0	1	0	1	0	1		1	0	1	0	1	0	1	0	1	0	1		1
								0	0	0	0	0	0	0	0	0	0	0							0	0	0	0	0	0	0	0	0	0	0		0	0	0	0	0	0	0	0	0	0	0		0
								1	1	1	3	1	1	1	3	1	1	1				step	15		1	1	1	1	1	1	1	1	1	1	1		1	1	1	1	1	1	1	1	1	1	1		0
								1	1	1	3	1	1	1	3	1	1	1							1	1	1	1	1	1	1	1	1	1	1		1	1	1	1	1	1	1	1	1	1	1		1
								1	1	1	3	1	1	1	3	1	1	1							1	1	1	1	1	1	1	1	1	1	1		1	1	1	1	1	1	1	1	1	1	1		1
								3	3	3	3	3	3	3	3	3	3	3							1	1	1	1	1	1	1	1	1	1	1		1	1	1	1	1	1	1	1	1	1	1		1
								1	3	1	1	1	3	1	1	1	3	1							1	1	1	1	1	1	1	1	1	1	1		1	1	1	1	1	1	1	1	1	1	1		0
								1	3	1	1	1	3	1	1	1	3	1							1	1	1	1	1	1	1	1	1	1	1		1	1	1	1	1	1	1	1	1	1	1		1
								1	3	1	1	1	3	1	1	1	3	1							1	1	1	1	1	1	1	1	1	1	1		1	1	1	1	1	1	1	1	1	1	1		1
								3	3	3	3	3	3	3	3	3	3	3							1	1	1	1	1	1	1	1	1	1	1		1	1	1	1	1	1	1	1	1	1	1		1
								1	1	1	3	1	1	1	3	1	1	1							1	1	1	1	1	1	1	1	1	1	1		1	1	1	1	1	1	1	1	1	1	1		0
								1	1	1	3	1	1	1	3	1	1	1							1	1	1	1	1	1	1	1	1	1	1		1	1	1	1	1	1	1	1	1	1	1		1
								1	1	1	0	1	1	1	0	1	1	1							1	1	1	1	1	1	1	1	1	1	1		1	1	1	1	1	1	1	1	1	1	1		1
								0	3	0	0	0	3	0	0	0	3	0							1	0	1	0	1	0	1	0	1	0	1		1	0	1	0	1	0	1	0	1	0	1		1
								1	1	1	3	1	1	1	3	1	1	1				step	16		1	1	1	1	1	1	1	1	1	1	1		1	1	1	1	1	1	1	1	1	1	1		0
								1	1	1	3	1	1	1	3	1	1	1							1	1	1	1	1	1	1	1	1	1	1		1	1	1	1	1	1	1	1	1	1	1		1
								1	1	1	3	1	1	1	3	1	1	1							1	1	1	1	1	1	1	1	1	1	1		1	1	1	1	1	1	1	1	1	1	1		1
								3	3	3	3	3	3	3	3	3	3	3							1	1	1	1	1	1	1	1	1	1	1		1	1	1	1	1	1	1	1	1	1	1		1
								1	3	1	1	1	3	1	1	1	3	1							1	1	1	1	1	1	1	1	1	1	1		1	1	1	1	1	1	1	1	1	1	1		0
								1	3	1	1	1	3	1	1	1	3	1							1	1	1	1	1	1	1	1	1	1	1		1	1	1	1	1	1	1	1	1	1	1		1
								1	3	1	1	1	3	1	1	1	3	1							1	1	1	1	1	1	1	1	1	1	1		1	1	1	1	1	1	1	1	1	1	1		1
								3	3	3	3	3	3	3	3	3	3	3							1	1	1	1	1	1	1	1	1	1	1		1	1	1	1	1	1	1	1	1	1	1		1
								1	1	1	3	1	1	1	3	1	1	1							1	1	1	1	1	1	1	1	1	1	1		1	1	1	1	1	1	1	1	1	1	1		0
								1	1	1	3	1	1	1	3	1	1	1							1	1	1	1	1	1	1	1	1	1	1		1	1	1	1	1	1	1	1	1	1	1		1
								1	1	1	3	1	1	1	3	1	1	1							1	1	1	1	1	1	1	1	1	1	1		1	1	1	1	1	1	1	1	1	1	1		1
								3	3	3	0	3	3	3	0	3	3	3							1	1	1	1	1	1	1	1	1	1	1		1	1	1	1	1	1	1	1	1	1	1		1
								1	1	1	3	1	1	1	3	1	1	1				step	17		1	1	1	1	1	1	1	1	1	1	1		1	1	1	1	1	1	1	1	1	1	1		0
								1	1	1	3	1	1	1	3	1	1	1							1	1	1	1	1	1	1	1	1	1	1		1	1	1	1	1	1	1	1	1	1	1		1
								1	1	1	3	1	1	1	3	1	1	1							1	1	1	1	1	1	1	1	1	1	1		1	1	1	1	1	1	1	1	1	1	1		1
								3	3	3	3	3	3	3	3	3	3	3							1	1	1	1	1	1	1	1	1	1	1		1	1	1	1	1	1	1	1	1	1	1		1
								1	3	1	1	1	3	1	1	1	3	1							1	1	1	1	1	1	1	1	1	1	1		1	1	1	1	1	1	1	1	1	1	1		0
								1	3	1	1	1	3	1	1	1	3	1							1	1	1	1	1	1	1	1	1	1	1		1	1	1	1	1	1	1	1	1	1	1		1
								1	3	1	1	1	3	1	1	1	3	1							1	1	1	1	1	1	1	1	1	1	1		1	1	1	1	1	1	1	1	1	1	1		1
								3	3	3	3	3	3	3	3	3	3	3							1	1	1	1	1	1	1	1	1	1	1		1	1	1	1	1	1	1	1	1	1	1		1
								1	1	1	3	1	1	1	3	1	1	1							1	1	1	1	1	1	1	1	1	1	1		1	1	1	1	1	1	1	1	1	1	1		0
								1	1	1	3	1	1	1	3	1	1	1							1	1	1	1	1	1	1	1	1	1	1		1	1	1	1	1	1	1	1	1	1	1		1
								1	1	1	3	1	1	1	3	1	1	1							1	1	1	1	1	1	1	1	1	1	1		1	1	1	1	1	1	1	1	1	1	1		1
								3	3	3	3	3	3	3	3	3	3	3							1	1	1	1	1	1	1	1	1	1	1		1	1	1	1	1	1	1	1	1	1	1		1
								1	1	1	3	1	1	1	3	1	1	1				step	18		1	1	1	1	1	1	1	1	1	1	1		1	1	1	1	1	1	1	1	1	1	1		0
								1	1	1	3	1	1	1	3	1	1	1							1	1	1	1	1	1	1	1	1	1	1		1	1	1	1	1	1	1	1	1	1	1		1
								1	1	1	3	1	1	1	3	1	1	1							1	1	1	1	1	1	1	1	1	1	1		1	1	1	1	1	1	1	1	1	1	1		1
								3	3	3	3	3	3	3	3	3	3	3							1	1	1	1	1	1	1	1	1	1	1		1	1	1	1	1	1	1	1	1	1	1		1
								1	3	1	1	1	3	1	1	1	3	1							1	1	1	1	1	1	1	1	1	1	1		1	1	1	1	1	1	1	1	1	1	1		0
								1	3	1	1	1	3	1	1	1	3	1							1	1	1	1	1	1	1	1	1	1	1		1	1	1	1	1	1	1	1	1	1	1		1
								1	3	1	1	1	3	1	1	1	3	1							1	1	1	1	1	1	1	1	1	1	1		1	1	1	1	1	1	1	1	1	1	1		1
								3	3	3	3	3	3	3	3	3	3	3							1	1	1	1	1	1	1	1	1	1	1		1	1	1	1	1	1	1	1	1	1	1		1
								1	1	1	3	1	1	1	3	1	1	1							1	1	1	1	1	1	1	1	1	1	1		1	1	1	1	1	1	1	1	1	1	1		0
								1	1	1	3	1	1	1	3	1	1	1							1	1	1	1	1	1	1	1	1	1	1		1	1	1	1	1	1	1	1	1	1	1		1
								1	1	1	3	1	1	1	3	1	1	1							1	1	1	1	1	1	1	1	1	1	1		1	1	1	1	1	1	1	1	1	1	1		1
								3	3	3	3	3	3	3	3	3	3	3							1	1	1	1	1	1	1	1	1	1	1		1	1	1	1	1	1	1	1	1	1	1		1
[truncated: 153 more columns]
