# Supplementary material for: The hexagonal shape of the honeycomb cells depends on the construction behavior of bees
Source: Sci Rep. 2016 Jun 20;6:28341. doi: 10.1038/srep28341 (PMC4913256; doi:10.1038/srep28341)
Supplement: Supplementary Excel File 2 [file srep28341-s5.xls]

## Sheet: Game of bees 2
Instructions
Observe the virtual comb resulting from the application of the rules applied in the colums from BB to JM by scrolling down the screen
The columns, where the rule allowing the addition of new floor in the groove between pre-existing cells is applied, are highlighted in yellow
															step		1													1
															step		2				0	0	0	0	0	0	0	0	1	1	1	0	0	0	0	0	0	0	0
																					0	0	0	0	0	0	0	0	0	0	0	0	0	0	0	0	0	0	0
																					0	0	0	0	0	0	0	0	0	0	0	0	0	0	0	0	0	0	0
																					0	0	0	0	0	0	0	0	0	0	0	0	0	0	0	0	0	0	0
																					0	0	0	0	0	0	0	0	0	0	0	0	0	0	0	0	0	0	0
																					0	0	0	0	0	0	0	0	0	0	0	0	0	0	0	0	0	0	0
																					0	0	0	0	0	0	0	0	0	0	0	0	0	0	0	0	0	0	0
																					0	0	0	0	0	0	0	0	0	0	0	0	0	0	0	0	0	0	0
																					0	0	0	0	0	0	0	0	0	0	0	0	0	0	0	0	0	0	0
																					0	0	0	0	0	0	0	0	0	0	0	0	0	0	0	0	0	0	0
																					0	0	0	0	0	0	0	0	0	0	0	0	0	0	0	0	0	0	0
																					0	0	0	0	0	0	0	0	0	0	0	0	0	0	0	0	0	0	0
															step		3				0	0	0	0	0	0	0	1	1	1	1	1	0	0	0	0	0	0	0
																					0	0	0	0	0	0	0	0	0	0	0	0	0	0	0	0	0	0	0
																					0	0	0	0	0	0	0	0	0	0	0	0	0	0	0	0	0	0	0
																					0	0	0	0	0	0	0	0	0	0	0	0	0	0	0	0	0	0	0
																					0	0	0	0	0	0	0	0	0	0	0	0	0	0	0	0	0	0	0
																					0	0	0	0	0	0	0	0	0	0	0	0	0	0	0	0	0	0	0
																					0	0	0	0	0	0	0	0	0	0	0	0	0	0	0	0	0	0	0
																					0	0	0	0	0	0	0	0	0	0	0	0	0	0	0	0	0	0	0
																					0	0	0	0	0	0	0	0	0	0	0	0	0	0	0	0	0	0	0
																					0	0	0	0	0	0	0	0	0	0	0	0	0	0	0	0	0	0	0
																					0	0	0	0	0	0	0	0	0	0	0	0	0	0	0	0	0	0	0
																					0	0	0	0	0	0	0	0	0	0	0	0	0	0	0	0	0	0	0
															step		4				0	0	0	0	0	0	3	1	1	1	1	1	3	0	0	0	0	0	0
																					0	0	0	0	0	0	0	0	0	1	0	0	0	0	0	0	0	0	0
																					0	0	0	0	0	0	0	0	0	0	0	0	0	0	0	0	0	0	0
																					0	0	0	0	0	0	0	0	0	0	0	0	0	0	0	0	0	0	0
																					0	0	0	0	0	0	0	0	0	0	0	0	0	0	0	0	0	0	0
																					0	0	0	0	0	0	0	0	0	0	0	0	0	0	0	0	0	0	0
																					0	0	0	0	0	0	0	0	0	0	0	0	0	0	0	0	0	0	0
																					0	0	0	0	0	0	0	0	0	0	0	0	0	0	0	0	0	0	0
																					0	0	0	0	0	0	0	0	0	0	0	0	0	0	0	0	0	0	0
																					0	0	0	0	0	0	0	0	0	0	0	0	0	0	0	0	0	0	0
																					0	0	0	0	0	0	0	0	0	0	0	0	0	0	0	0	0	0	0
																					0	0	0	0	0	0	0	0	0	0	0	0	0	0	0	0	0	0	0
															step		5				0	0	0	0	0	1	3	1	1	1	1	1	3	1	0	0	0	0	0
																					0	0	0	0	0	0	0	0	1	1	1	0	0	0	0	0	0	0	0
																					0	0	0	0	0	0	0	0	0	0	0	0	0	0	0	0	0	0	0
																					0	0	0	0	0	0	0	0	0	0	0	0	0	0	0	0	0	0	0
																					0	0	0	0	0	0	0	0	0	0	0	0	0	0	0	0	0	0	0
																					0	0	0	0	0	0	0	0	0	0	0	0	0	0	0	0	0	0	0
																					0	0	0	0	0	0	0	0	0	0	0	0	0	0	0	0	0	0	0
																					0	0	0	0	0	0	0	0	0	0	0	0	0	0	0	0	0	0	0
																					0	0	0	0	0	0	0	0	0	0	0	0	0	0	0	0	0	0	0
																					0	0	0	0	0	0	0	0	0	0	0	0	0	0	0	0	0	0	0
																					0	0	0	0	0	0	0	0	0	0	0	0	0	0	0	0	0	0	0
																					0	0	0	0	0	0	0	0	0	0	0	0	0	0	0	0	0	0	0
															step		6				0	0	0	0	1	1	3	1	1	1	1	1	3	1	1	0	0	0	0
																					0	0	0	0	0	0	0	1	1	1	1	1	0	0	0	0	0	0	0
																					0	0	0	0	0	0	0	0	0	0	0	0	0	0	0	0	0	0	0
																					0	0	0	0	0	0	0	0	0	0	0	0	0	0	0	0	0	0	0
																					0	0	0	0	0	0	0	0	0	0	0	0	0	0	0	0	0	0	0
																					0	0	0	0	0	0	0	0	0	0	0	0	0	0	0	0	0	0	0
																					0	0	0	0	0	0	0	0	0	0	0	0	0	0	0	0	0	0	0
																					0	0	0	0	0	0	0	0	0	0	0	0	0	0	0	0	0	0	0
																					0	0	0	0	0	0	0	0	0	0	0	0	0	0	0	0	0	0	0
																					0	0	0	0	0	0	0	0	0	0	0	0	0	0	0	0	0	0	0
																					0	0	0	0	0	0	0	0	0	0	0	0	0	0	0	0	0	0	0
																					0	0	0	0	0	0	0	0	0	0	0	0	0	0	0	0	0	0	0
															step		7				0	0	0	1	1	1	3	1	1	1	1	1	3	1	1	1	0	0	0
																					0	0	0	0	0	0	3	1	1	1	1	1	3	0	0	0	0	0	0
																					0	0	0	0	0	0	0	0	0	1	0	0	0	0	0	0	0	0	0
																					0	0	0	0	0	0	0	0	0	0	0	0	0	0	0	0	0	0	0
																					0	0	0	0	0	0	0	0	0	0	0	0	0	0	0	0	0	0	0
																					0	0	0	0	0	0	0	0	0	0	0	0	0	0	0	0	0	0	0
																					0	0	0	0	0	0	0	0	0	0	0	0	0	0	0	0	0	0	0
																					0	0	0	0	0	0	0	0	0	0	0	0	0	0	0	0	0	0	0
																					0	0	0	0	0	0	0	0	0	0	0	0	0	0	0	0	0	0	0
																					0	0	0	0	0	0	0	0	0	0	0	0	0	0	0	0	0	0	0
																					0	0	0	0	0	0	0	0	0	0	0	0	0	0	0	0	0	0	0
																					0	0	0	0	0	0	0	0	0	0	0	0	0	0	0	0	0	0	0
															step		8				0	0	1	1	1	1	3	1	1	1	1	1	3	1	1	1	1	0	0
																					0	0	0	0	0	1	3	1	1	1	1	1	3	1	0	0	0	0	0
																					0	0	0	0	0	0	0	0	1	1	1	0	0	0	0	0	0	0	0
																					0	0	0	0	0	0	0	0	0	0	0	0	0	0	0	0	0	0	0
																					0	0	0	0	0	0	0	0	0	0	0	0	0	0	0	0	0	0	0
																					0	0	0	0	0	0	0	0	0	0	0	0	0	0	0	0	0	0	0
																					0	0	0	0	0	0	0	0	0	0	0	0	0	0	0	0	0	0	0
																					0	0	0	0	0	0	0	0	0	0	0	0	0	0	0	0	0	0	0
																					0	0	0	0	0	0	0	0	0	0	0	0	0	0	0	0	0	0	0
																					0	0	0	0	0	0	0	0	0	0	0	0	0	0	0	0	0	0	0
																					0	0	0	0	0	0	0	0	0	0	0	0	0	0	0	0	0	0	0
																					0	0	0	0	0	0	0	0	0	0	0	0	0	0	0	0	0	0	0
															step		9				0	1	1	1	1	1	3	1	1	1	1	1	3	1	1	1	1	1	0
																					0	0	0	0	1	1	3	1	1	1	1	1	3	1	1	0	0	0	0
																					0	0	0	0	0	0	0	1	1	1	1	1	0	0	0	0	0	0	0
																					0	0	0	0	0	0	0	0	0	0	0	0	0	0	0	0	0	0	0
																					0	0	0	0	0	0	0	0	0	0	0	0	0	0	0	0	0	0	0
																					0	0	0	0	0	0	0	0	0	0	0	0	0	0	0	0	0	0	0
																					0	0	0	0	0	0	0	0	0	0	0	0	0	0	0	0	0	0	0
																					0	0	0	0	0	0	0	0	0	0	0	0	0	0	0	0	0	0	0
																					0	0	0	0	0	0	0	0	0	0	0	0	0	0	0	0	0	0	0
																					0	0	0	0	0	0	0	0	0	0	0	0	0	0	0	0	0	0	0
																					0	0	0	0	0	0	0	0	0	0	0	0	0	0	0	0	0	0	0
																					0	0	0	0	0	0	0	0	0	0	0	0	0	0	0	0	0	0	0
															step		10				3	1	1	1	1	1	3	1	1	1	1	1	3	1	1	1	1	1	3
																					0	0	0	1	1	1	3	1	1	1	1	1	3	1	1	1	0	0	0
																					0	0	0	0	0	0	3	1	1	1	1	1	3	0	0	0	0	0	0
																					0	0	0	0	0	0	0	0	0	1	0	0	0	0	0	0	0	0	0
																					0	0	0	0	0	0	0	0	0	0	0	0	0	0	0	0	0	0	0
																					0	0	0	0	0	0	0	0	0	0	0	0	0	0	0	0	0	0	0
																					0	0	0	0	0	0	0	0	0	0	0	0	0	0	0	0	0	0	0
																					0	0	0	0	0	0	0	0	0	0	0	0	0	0	0	0	0	0	0
																					0	0	0	0	0	0	0	0	0	0	0	0	0	0	0	0	0	0	0
																					0	0	0	0	0	0	0	0	0	0	0	0	0	0	0	0	0	0	0
																					0	0	0	0	0	0	0	0	0	0	0	0	0	0	0	0	0	0	0
																					0	0	0	0	0	0	0	0	0	0	0	0	0	0	0	0	0	0	0
															step		11				3	1	1	1	1	1	3	1	1	1	1	1	3	1	1	1	1	1	3
																					0	0	1	1	1	1	3	1	1	1	1	1	3	1	1	1	1	0	0
																					0	0	0	0	0	1	3	1	1	1	1	1	3	1	0	0	0	0	0
																					0	0	0	0	0	0	0	0	1	1	1	0	0	0	0	0	0	0	0
																					0	0	0	0	0	0	0	0	0	0	0	0	0	0	0	0	0	0	0
																					0	0	0	0	0	0	0	0	0	0	0	0	0	0	0	0	0	0	0
																					0	0	0	0	0	0	0	0	0	0	0	0	0	0	0	0	0	0	0
																					0	0	0	0	0	0	0	0	0	0	0	0	0	0	0	0	0	0	0
																					0	0	0	0	0	0	0	0	0	0	0	0	0	0	0	0	0	0	0
																					0	0	0	0	0	0	0	0	0	0	0	0	0	0	0	0	0	0	0
																					0	0	0	0	0	0	0	0	0	0	0	0	0	0	0	0	0	0	0
																					0	0	0	0	0	0	0	0	0	0	0	0	0	0	0	0	0	0	0
															step		12				3	1	1	1	1	1	3	1	1	1	1	1	3	1	1	1	1	1	3
																					0	1	1	1	1	1	3	1	1	1	1	1	3	1	1	1	1	1	0
																					0	0	0	0	1	1	3	1	1	1	1	1	3	1	1	0	0	0	0
																					0	0	0	0	0	0	0	1	1	1	1	1	0	0	0	0	0	0	0
																					0	0	0	0	0	0	0	0	0	0	0	0	0	0	0	0	0	0	0
																					0	0	0	0	0	0	0	0	0	0	0	0	0	0	0	0	0	0	0
																					0	0	0	0	0	0	0	0	0	0	0	0	0	0	0	0	0	0	0
																					0	0	0	0	0	0	0	0	0	0	0	0	0	0	0	0	0	0	0
																					0	0	0	0	0	0	0	0	0	0	0	0	0	0	0	0	0	0	0
																					0	0	0	0	0	0	0	0	0	0	0	0	0	0	0	0	0	0	0
																					0	0	0	0	0	0	0	0	0	0	0	0	0	0	0	0	0	0	0
																					0	0	0	0	0	0	0	0	0	0	0	0	0	0	0	0	0	0	0
															step		13				3	1	1	1	1	1	3	1	1	1	1	1	3	1	1	1	1	1	3
																					3	1	1	1	1	1	3	1	1	1	1	1	3	1	1	1	1	1	3
																					0	0	0	1	1	1	3	1	1	1	1	1	3	1	1	1	0	0	0
																					0	0	0	0	0	0	3	1	1	1	1	1	3	0	0	0	0	0	0
																					0	0	0	0	0	0	0	0	0	1	0	0	0	0	0	0	0	0	0
																					0	0	0	0	0	0	0	0	0	0	0	0	0	0	0	0	0	0	0
																					0	0	0	0	0	0	0	0	0	0	0	0	0	0	0	0	0	0	0
																					0	0	0	0	0	0	0	0	0	0	0	0	0	0	0	0	0	0	0
																					0	0	0	0	0	0	0	0	0	0	0	0	0	0	0	0	0	0	0
																					0	0	0	0	0	0	0	0	0	0	0	0	0	0	0	0	0	0	0
																					0	0	0	0	0	0	0	0	0	0	0	0	0	0	0	0	0	0	0
																					0	0	0	0	0	0	0	0	0	0	0	0	0	0	0	0	0	0	0
															step		14				3	1	1	1	1	1	3	1	1	1	1	1	3	1	1	1	1	1	3
																					3	1	1	1	1	1	3	1	1	1	1	1	3	1	1	1	1	1	3
																					0	0	1	1	1	1	3	1	1	1	1	1	3	1	1	1	1	0	0
																					0	0	0	0	0	1	3	1	1	1	1	1	3	1	0	0	0	0	0
																					0	0	0	0	0	0	0	0	1	1	1	0	0	0	0	0	0	0	0
																					0	0	0	0	0	0	0	0	0	3	0	0	0	0	0	0	0	0	0
																					0	0	0	0	0	0	0	0	0	0	0	0	0	0	0	0	0	0	0
																					0	0	0	0	0	0	0	0	0	0	0	0	0	0	0	0	0	0	0
																					0	0	0	0	0	0	0	0	0	0	0	0	0	0	0	0	0	0	0
																					0	0	0	0	0	0	0	0	0	0	0	0	0	0	0	0	0	0	0
																					0	0	0	0	0	0	0	0	0	0	0	0	0	0	0	0	0	0	0
																					0	0	0	0	0	0	0	0	0	0	0	0	0	0	0	0	0	0	0
															step		15				3	1	1	1	1	1	3	1	1	1	1	1	3	1	1	1	1	1	3
																					3	1	1	1	1	1	3	1	1	1	1	1	3	1	1	1	1	1	3
																					0	1	1	1	1	1	3	1	1	1	1	1	3	1	1	1	1	1	0
																					0	0	0	0	1	1	3	1	1	1	1	1	3	1	1	0	0	0	0
																					0	0	0	0	0	0	0	3	1	1	1	3	0	0	0	0	0	0	0
																					0	0	0	0	0	0	0	0	3	3	3	0	0	0	0	0	0	0	0
																					0	0	0	0	0	0	0	0	0	0	0	0	0	0	0	0	0	0	0
																					0	0	0	0	0	0	0	0	0	0	0	0	0	0	0	0	0	0	0
																					0	0	0	0	0	0	0	0	0	0	0	0	0	0	0	0	0	0	0
																					0	0	0	0	0	0	0	0	0	0	0	0	0	0	0	0	0	0	0
																					0	0	0	0	0	0	0	0	0	0	0	0	0	0	0	0	0	0	0
																					0	0	0	0	0	0	0	0	0	0	0	0	0	0	0	0	0	0	0
															step		16				3	1	1	1	1	1	3	1	1	1	1	1	3	1	1	1	1	1	3
																					3	1	1	1	1	1	3	1	1	1	1	1	3	1	1	1	1	1	3
																					3	1	1	1	1	1	3	1	1	1	1	1	3	1	1	1	1	1	3
																					0	0	0	1	1	1	3	1	1	1	1	1	3	1	1	1	0	0	0
																					0	0	0	0	0	0	0	3	1	1	1	3	0	0	0	0	0	0	0
																					0	0	0	0	0	0	0	0	3	3	3	0	0	0	0	0	0	0	0
																					0	0	0	0	0	0	0	0	0	0	0	0	0	0	0	0	0	0	0
																					0	0	0	0	0	0	0	0	0	0	0	0	0	0	0	0	0	0	0
																					0	0	0	0	0	0	0	0	0	0	0	0	0	0	0	0	0	0	0
																					0	0	0	0	0	0	0	0	0	0	0	0	0	0	0	0	0	0	0
																					0	0	0	0	0	0	0	0	0	0	0	0	0	0	0	0	0	0	0
																					0	0	0	0	0	0	0	0	0	0	0	0	0	0	0	0	0	0	0
															step		17				3	1	1	1	1	1	3	1	1	1	1	1	3	1	1	1	1	1	3
																					3	1	1	1	1	1	3	1	1	1	1	1	3	1	1	1	1	1	3
																					3	1	1	1	1	1	3	1	1	1	1	1	3	1	1	1	1	1	3
																					0	0	1	1	1	1	3	1	1	1	1	1	3	1	1	1	1	0	0
																					0	0	0	0	0	0	0	3	1	1	1	3	0	0	0	0	0	0	0
																					0	0	0	0	0	0	0	0	3	3	3	0	0	0	0	0	0	0	0
																					0	0	0	0	0	0	0	0	0	0	0	0	0	0	0	0	0	0	0
																					0	0	0	0	0	0	0	0	0	0	0	0	0	0	0	0	0	0	0
																					0	0	0	0	0	0	0	0	0	0	0	0	0	0	0	0	0	0	0
																					0	0	0	0	0	0	0	0	0	0	0	0	0	0	0	0	0	0	0
																					0	0	0	0	0	0	0	0	0	0	0	0	0	0	0	0	0	0	0
																					0	0	0	0	0	0	0	0	0	0	0	0	0	0	0	0	0	0	0
															step		18				3	1	1	1	1	1	3	1	1	1	1	1	3	1	1	1	1	1	3
																					3	1	1	1	1	1	3	1	1	1	1	1	3	1	1	1	1	1	3
																					3	1	1	1	1	1	3	1	1	1	1	1	3	1	1	1	1	1	3
																					0	1	1	1	1	1	3	1	1	1	1	1	3	1	1	1	1	1	0
																					0	0	0	0	0	0	0	3	1	1	1	3	0	0	0	0	0	0	0
																					0	0	0	0	0	0	0	0	3	3	3	0	0	0	0	0	0	0	0
																					0	0	0	0	0	0	0	0	0	0	0	0	0	0	0	0	0	0	0
																					0	0	0	0	0	0	0	0	0	0	0	0	0	0	0	0	0	0	0
																					0	0	0	0	0	0	0	0	0	0	0	0	0	0	0	0	0	0	0
																					0	0	0	0	0	0	0	0	0	0	0	0	0	0	0	0	0	0	0
																					0	0	0	0	0	0	0	0	0	0	0	0	0	0	0	0	0	0	0
																					0	0	0	0	0	0	0	0	0	0	0	0	0	0	0	0	0	0	0
															step		19				3	1	1	1	1	1	3	1	1	1	1	1	3	1	1	1	1	1	3
																					3	1	1	1	1	1	3	1	1	1	1	1	3	1	1	1	1	1	3
																					3	1	1	1	1	1	3	1	1	1	1	1	3	1	1	1	1	1	3
																					3	1	1	1	1	1	3	1	1	1	1	1	3	1	1	1	1	1	3
																					0	0	0	1	0	0	0	3	1	1	1	3	0	0	0	1	0	0	0
																					0	0	0	0	0	0	0	0	3	3	3	0	0	0	0	0	0	0	0
																					0	0	0	0	0	0	0	0	0	0	0	0	0	0	0	0	0	0	0
																					0	0	0	0	0	0	0	0	0	0	0	0	0	0	0	0	0	0	0
																					0	0	0	0	0	0	0	0	0	0	0	0	0	0	0	0	0	0	0
																					0	0	0	0	0	0	0	0	0	0	0	0	0	0	0	0	0	0	0
																					0	0	0	0	0	0	0	0	0	0	0	0	0	0	0	0	0	0	0
																					0	0	0	0	0	0	0	0	0	0	0	0	0	0	0	0	0	0	0
															step		20				3	1	1	1	1	1	3	1	1	1	1	1	3	1	1	1	1	1	3
																					3	1	1	1	1	1	3	1	1	1	1	1	3	1	1	1	1	1	3
																					3	1	1	1	1	1	3	1	1	1	1	1	3	1	1	1	1	1	3
																					3	1	1	1	1	1	3	1	1	1	1	1	3	1	1	1	1	1	3
																					0	0	1	1	1	0	0	3	1	1	1	3	0	0	1	1	1	0	0
																					0	0	0	3	0	0	0	0	3	3	3	0	0	0	0	3	0	0	0
																					0	0	0	0	0	0	0	0	0	0	0	0	0	0	0	0	0	0	0
																					0	0	0	0	0	0	0	0	0	0	0	0	0	0	0	0	0	0	0
																					0	0	0	0	0	0	0	0	0	0	0	0	0	0	0	0	0	0	0
																					0	0	0	0	0	0	0	0	0	0	0	0	0	0	0	0	0	0	0
																					0	0	0	0	0	0	0	0	0	0	0	0	0	0	0	0	0	0	0
																					0	0	0	0	0	0	0	0	0	0	0	0	0	0	0	0	0	0	0
															step		21				3	1	1	1	1	1	3	1	1	1	1	1	3	1	1	1	1	1	3
																					3	1	1	1	1	1	3	1	1	1	1	1	3	1	1	1	1	1	3
																					3	1	1	1	1	1	3	1	1	1	1	1	3	1	1	1	1	1	3
																					3	1	1	1	1	1	3	1	1	1	1	1	3	1	1	1	1	1	3
																					0	3	1	1	1	3	0	3	1	1	1	3	0	3	1	1	1	3	0
																					0	0	3	3	3	0	0	0	3	3	3	0	0	0	3	3	3	0	0
																					0	0	0	0	0	0	0	0	0	0	0	0	0	0	0	0	0	0	0
																					0	0	0	0	0	0	0	0	0	0	0	0	0	0	0	0	0	0	0
																					0	0	0	0	0	0	0	0	0	0	0	0	0	0	0	0	0	0	0
																					0	0	0	0	0	0	0	0	0	0	0	0	0	0	0	0	0	0	0
																					0	0	0	0	0	0	0	0	0	0	0	0	0	0	0	0	0	0	0
																					0	0	0	0	0	0	0	0	0	0	0	0	0	0	0	0	0	0	0
															step		22				3	1	1	1	1	1	3	1	1	1	1	1	3	1	1	1	1	1	3
																					3	1	1	1	1	1	3	1	1	1	1	1	3	1	1	1	1	1	3
																					3	1	1	1	1	1	3	1	1	1	1	1	3	1	1	1	1	1	3
																					3	1	1	1	1	1	3	1	1	1	1	1	3	1	1	1	1	1	3
																					0	3	1	1	1	3	1	3	1	1	1	3	1	3	1	1	1	3	0
																					0	0	3	3	3	0	0	0	3	3	3	0	0	0	3	3	3	0	0
																					0	0	0	0	0	0	0	0	0	0	0	0	0	0	0	0	0	0	0
																					0	0	0	0	0	0	0	0	0	0	0	0	0	0	0	0	0	0	0
																					0	0	0	0	0	0	0	0	0	0	0	0	0	0	0	0	0	0	0
																					0	0	0	0	0	0	0	0	0	0	0	0	0	0	0	0	0	0	0
																					0	0	0	0	0	0	0	0	0	0	0	0	0	0	0	0	0	0	0
																					0	0	0	0	0	0	0	0	0	0	0	0	0	0	0	0	0	0	0
															step		23				3	1	1	1	1	1	3	1	1	1	1	1	3	1	1	1	1	1	3
																					3	1	1	1	1	1	3	1	1	1	1	1	3	1	1	1	1	1	3
																					3	1	1	1	1	1	3	1	1	1	1	1	3	1	1	1	1	1	3
																					3	1	1	1	1	1	3	1	1	1	1	1	3	1	1	1	1	1	3
																					0	3	1	1	1	3	1	3	1	1	1	3	1	3	1	1	1	3	0
																					0	0	3	3	3	0	1	0	3	3	3	0	1	0	3	3	3	0	0
																					0	0	0	0	0	0	0	0	0	0	0	0	0	0	0	0	0	0	0
																					0	0	0	0	0	0	0	0	0	0	0	0	0	0	0	0	0	0	0
																					0	0	0	0	0	0	0	0	0	0	0	0	0	0	0	0	0	0	0
																					0	0	0	0	0	0	0	0	0	0	0	0	0	0	0	0	0	0	0
																					0	0	0	0	0	0	0	0	0	0	0	0	0	0	0	0	0	0	0
																					0	0	0	0	0	0	0	0	0	0	0	0	0	0	0	0	0	0	0
															step		24				3	1	1	1	1	1	3	1	1	1	1	1	3	1	1	1	1	1	3
																					3	1	1	1	1	1	3	1	1	1	1	1	3	1	1	1	1	1	3
																					3	1	1	1	1	1	3	1	1	1	1	1	3	1	1	1	1	1	3
																					3	1	1	1	1	1	3	1	1	1	1	1	3	1	1	1	1	1	3
																					0	3	1	1	1	3	1	3	1	1	1	3	1	3	1	1	1	3	0
																					0	0	3	3	3	1	1	1	3	3	3	1	1	1	3	3	3	0	0
																					0	0	0	0	0	0	0	0	0	0	0	0	0	0	0	0	0	0	0
																					0	0	0	0	0	0	0	0	0	0	0	0	0	0	0	0	0	0	0
																					0	0	0	0	0	0	0	0	0	0	0	0	0	0	0	0	0	0	0
																					0	0	0	0	0	0	0	0	0	0	0	0	0	0	0	0	0	0	0
																					0	0	0	0	0	0	0	0	0	0	0	0	0	0	0	0	0	0	0
																					0	0	0	0	0	0	0	0	0	0	0	0	0	0	0	0	0	0	0
															step		25				3	1	1	1	1	1	3	1	1	1	1	1	3	1	1	1	1	1	3
																					3	1	1	1	1	1	3	1	1	1	1	1	3	1	1	1	1	1	3
																					3	1	1	1	1	1	3	1	1	1	1	1	3	1	1	1	1	1	3
																					3	1	1	1	1	1	3	1	1	1	1	1	3	1	1	1	1	1	3
																					0	3	1	1	1	3	1	3	1	1	1	3	1	3	1	1	1	3	0
																					0	0	3	3	3	1	1	1	3	3	3	1	1	1	3	3	3	0	0
																					0	0	0	0	0	0	1	0	0	0	0	0	1	0	0	0	0	0	0
																					0	0	0	0	0	0	0	0	0	0	0	0	0	0	0	0	0	0	0
																					0	0	0	0	0	0	0	0	0	0	0	0	0	0	0	0	0	0	0
																					0	0	0	0	0	0	0	0	0	0	0	0	0	0	0	0	0	0	0
																					0	0	0	0	0	0	0	0	0	0	0	0	0	0	0	0	0	0	0
																					0	0	0	0	0	0	0	0	0	0	0	0	0	0	0	0	0	0	0
															step		26				3	1	1	1	1	1	3	1	1	1	1	1	3	1	1	1	1	1	3
																					3	1	1	1	1	1	3	1	1	1	1	1	3	1	1	1	1	1	3
																					3	1	1	1	1	1	3	1	1	1	1	1	3	1	1	1	1	1	3
																					3	1	1	1	1	1	3	1	1	1	1	1	3	1	1	1	1	1	3
																					0	3	1	1	1	3	1	3	1	1	1	3	1	3	1	1	1	3	0
																					0	0	3	3	3	1	1	1	3	3	3	1	1	1	3	3	3	0	0
																					0	0	0	0	0	1	1	1	0	0	0	1	1	1	0	0	0	0	0
																					0	0	0	0	0	0	0	0	0	0	0	0	0	0	0	0	0	0	0
																					0	0	0	0	0	0	0	0	0	0	0	0	0	0	0	0	0	0	0
																					0	0	0	0	0	0	0	0	0	0	0	0	0	0	0	0	0	0	0
																					0	0	0	0	0	0	0	0	0	0	0	0	0	0	0	0	0	0	0
																					0	0	0	0	0	0	0	0	0	0	0	0	0	0	0	0	0	0	0
															step		27				3	1	1	1	1	1	3	1	1	1	1	1	3	1	1	1	1	1	3
																					3	1	1	1	1	1	3	1	1	1	1	1	3	1	1	1	1	1	3
																					3	1	1	1	1	1	3	1	1	1	1	1	3	1	1	1	1	1	3
																					3	1	1	1	1	1	3	1	1	1	1	1	3	1	1	1	1	1	3
																					0	3	1	1	1	3	1	3	1	1	1	3	1	3	1	1	1	3	0
																					0	0	3	3	3	1	1	1	3	3	3	1	1	1	3	3	3	0	0
																					0	0	0	0	1	1	1	1	1	0	1	1	1	1	1	0	0	0	0
																					0	0	0	0	0	0	0	0	0	0	0	0	0	0	0	0	0	0	0
																					0	0	0	0	0	0	0	0	0	0	0	0	0	0	0	0	0	0	0
																					0	0	0	0	0	0	0	0	0	0	0	0	0	0	0	0	0	0	0
																					0	0	0	0	0	0	0	0	0	0	0	0	0	0	0	0	0	0	0
																					0	0	0	0	0	0	0	0	0	0	0	0	0	0	0	0	0	0	0
															step		28				3	1	1	1	1	1	3	1	1	1	1	1	3	1	1	1	1	1	3
																					3	1	1	1	1	1	3	1	1	1	1	1	3	1	1	1	1	1	3
																					3	1	1	1	1	1	3	1	1	1	1	1	3	1	1	1	1	1	3
																					3	1	1	1	1	1	3	1	1	1	1	1	3	1	1	1	1	1	3
																					0	3	1	1	1	3	1	3	1	1	1	3	1	3	1	1	1	3	0
																					0	0	3	3	3	1	1	1	3	3	3	1	1	1	3	3	3	0	0
																					0	0	0	3	1	1	1	1	1	3	1	1	1	1	1	3	0	0	0
																					0	0	0	0	0	1	1	1	0	0	0	1	1	1	0	0	0	0	0
																					0	0	0	0	0	0	0	0	0	0	0	0	0	0	0	0	0	0	0
																					0	0	0	0	0	0	0	0	0	0	0	0	0	0	0	0	0	0	0
																					0	0	0	0	0	0	0	0	0	0	0	0	0	0	0	0	0	0	0
																					0	0	0	0	0	0	0	0	0	0	0	0	0	0	0	0	0	0	0
															step		29				3	1	1	1	1	1	3	1	1	1	1	1	3	1	1	1	1	1	3
																					3	1	1	1	1	1	3	1	1	1	1	1	3	1	1	1	1	1	3
																					3	1	1	1	1	1	3	1	1	1	1	1	3	1	1	1	1	1	3
																					3	1	1	1	1	1	3	1	1	1	1	1	3	1	1	1	1	1	3
																					0	3	1	1	1	3	1	3	1	1	1	3	1	3	1	1	1	3	0
																					0	0	3	3	3	1	1	1	3	3	3	1	1	1	3	3	3	0	0
																					0	0	1	3	1	1	1	1	1	3	1	1	1	1	1	3	1	0	0
																					0	0	0	0	1	1	1	1	1	0	1	1	1	1	1	0	0	0	0
																					0	0	0	0	0	0	0	0	0	0	0	0	0	0	0	0	0	0	0
																					0	0	0	0	0	0	0	0	0	0	0	0	0	0	0	0	0	0	0
																					0	0	0	0	0	0	0	0	0	0	0	0	0	0	0	0	0	0	0
																					0	0	0	0	0	0	0	0	0	0	0	0	0	0	0	0	0	0	0
															step		30				3	1	1	1	1	1	3	1	1	1	1	1	3	1	1	1	1	1	3
																					3	1	1	1	1	1	3	1	1	1	1	1	3	1	1	1	1	1	3
																					3	1	1	1	1	1	3	1	1	1	1	1	3	1	1	1	1	1	3
																					3	1	1	1	1	1	3	1	1	1	1	1	3	1	1	1	1	1	3
																					0	3	1	1	1	3	1	3	1	1	1	3	1	3	1	1	1	3	0
																					0	0	3	3	3	1	1	1	3	3	3	1	1	1	3	3	3	0	0
																					0	1	1	3	1	1	1	1	1	3	1	1	1	1	1	3	1	1	0
																					0	0	0	3	1	1	1	1	1	3	1	1	1	1	1	3	0	0	0
																					0	0	0	0	0	0	1	0	0	0	0	0	1	0	0	0	0	0	0
																					0	0	0	0	0	0	0	0	0	0	0	0	0	0	0	0	0	0	0
																					0	0	0	0	0	0	0	0	0	0	0	0	0	0	0	0	0	0	0
																					0	0	0	0	0	0	0	0	0	0	0	0	0	0	0	0	0	0	0
															step		31				3	1	1	1	1	1	3	1	1	1	1	1	3	1	1	1	1	1	3
																					3	1	1	1	1	1	3	1	1	1	1	1	3	1	1	1	1	1	3
																					3	1	1	1	1	1	3	1	1	1	1	1	3	1	1	1	1	1	3
																					3	1	1	1	1	1	3	1	1	1	1	1	3	1	1	1	1	1	3
																					0	3	1	1	1	3	1	3	1	1	1	3	1	3	1	1	1	3	0
																					0	0	3	3	3	1	1	1	3	3	3	1	1	1	3	3	3	0	0
																					1	1	1	3	1	1	1	1	1	3	1	1	1	1	1	3	1	1	1
																					0	0	1	3	1	1	1	1	1	3	1	1	1	1	1	3	1	0	0
																					0	0	0	0	0	1	1	1	0	0	0	1	1	1	0	0	0	0	0
																					0	0	0	0	0	0	3	0	0	0	0	0	3	0	0	0	0	0	0
																					0	0	0	0	0	0	0	0	0	0	0	0	0	0	0	0	0	0	0
																					0	0	0	0	0	0	0	0	0	0	0	0	0	0	0	0	0	0	0
															step		32				3	1	1	1	1	1	3	1	1	1	1	1	3	1	1	1	1	1	3
																					3	1	1	1	1	1	3	1	1	1	1	1	3	1	1	1	1	1	3
																					3	1	1	1	1	1	3	1	1	1	1	1	3	1	1	1	1	1	3
																					3	1	1	1	1	1	3	1	1	1	1	1	3	1	1	1	1	1	3
																					0	3	1	1	1	3	1	3	1	1	1	3	1	3	1	1	1	3	0
																					0	0	3	3	3	1	1	1	3	3	3	1	1	1	3	3	3	0	0
																					1	1	1	3	1	1	1	1	1	3	1	1	1	1	1	3	1	1	1
																					0	1	1	3	1	1	1	1	1	3	1	1	1	1	1	3	1	1	0
																					0	0	0	0	3	1	1	1	3	0	3	1	1	1	3	0	0	0	0
																					0	0	0	0	0	3	3	3	0	0	0	3	3	3	0	0	0	0	0
																					0	0	0	0	0	0	0	0	0	0	0	0	0	0	0	0	0	0	0
																					0	0	0	0	0	0	0	0	0	0	0	0	0	0	0	0	0	0	0
															step		33				3	1	1	1	1	1	3	1	1	1	1	1	3	1	1	1	1	1	3
																					3	1	1	1	1	1	3	1	1	1	1	1	3	1	1	1	1	1	3
																					3	1	1	1	1	1	3	1	1	1	1	1	3	1	1	1	1	1	3
																					3	1	1	1	1	1	3	1	1	1	1	1	3	1	1	1	1	1	3
																					0	3	1	1	1	3	1	3	1	1	1	3	1	3	1	1	1	3	0
																					0	0	3	3	3	1	1	1	3	3	3	1	1	1	3	3	3	0	0
																					1	1	1	3	1	1	1	1	1	3	1	1	1	1	1	3	1	1	1
																					1	1	1	3	1	1	1	1	1	3	1	1	1	1	1	3	1	1	1
																					0	0	0	0	3	1	1	1	3	1	3	1	1	1	3	0	0	0	0
																					0	0	0	0	0	3	3	3	0	0	0	3	3	3	0	0	0	0	0
																					0	0	0	0	0	0	0	0	0	0	0	0	0	0	0	0	0	0	0
																					0	0	0	0	0	0	0	0	0	0	0	0	0	0	0	0	0	0	0
															step		34				3	1	1	1	1	1	3	1	1	1	1	1	3	1	1	1	1	1	3
																					3	1	1	1	1	1	3	1	1	1	1	1	3	1	1	1	1	1	3
																					3	1	1	1	1	1	3	1	1	1	1	1	3	1	1	1	1	1	3
																					3	1	1	1	1	1	3	1	1	1	1	1	3	1	1	1	1	1	3
																					0	3	1	1	1	3	1	3	1	1	1	3	1	3	1	1	1	3	0
																					0	0	3	3	3	1	1	1	3	3	3	1	1	1	3	3	3	0	0
																					1	1	1	3	1	1	1	1	1	3	1	1	1	1	1	3	1	1	1
																					1	1	1	3	1	1	1	1	1	3	1	1	1	1	1	3	1	1	1
																					0	0	0	0	3	1	1	1	3	1	3	1	1	1	3	0	0	0	0
																					0	0	0	0	0	3	3	3	0	1	0	3	3	3	0	0	0	0	0
																					0	0	0	0	0	0	0	0	0	0	0	0	0	0	0	0	0	0	0
																					0	0	0	0	0	0	0	0	0	0	0	0	0	0	0	0	0	0	0
															step		35				3	1	1	1	1	1	3	1	1	1	1	1	3	1	1	1	1	1	3
																					3	1	1	1	1	1	3	1	1	1	1	1	3	1	1	1	1	1	3
																					3	1	1	1	1	1	3	1	1	1	1	1	3	1	1	1	1	1	3
																					3	1	1	1	1	1	3	1	1	1	1	1	3	1	1	1	1	1	3
																					0	3	1	1	1	3	1	3	1	1	1	3	1	3	1	1	1	3	0
																					0	0	3	3	3	1	1	1	3	3	3	1	1	1	3	3	3	0	0
																					1	1	1	3	1	1	1	1	1	3	1	1	1	1	1	3	1	1	1
																					1	1	1	3	1	1	1	1	1	3	1	1	1	1	1	3	1	1	1
																					0	0	0	0	3	1	1	1	3	1	3	1	1	1	3	0	0	0	0
																					0	0	0	0	0	3	3	3	1	1	1	3	3	3	0	0	0	0	0
																					0	0	0	0	0	0	0	0	0	0	0	0	0	0	0	0	0	0	0
																					0	0	0	0	0	0	0	0	0	0	0	0	0	0	0	0	0	0	0
															step		36				3	1	1	1	1	1	3	1	1	1	1	1	3	1	1	1	1	1	3
																					3	1	1	1	1	1	3	1	1	1	1	1	3	1	1	1	1	1	3
																					3	1	1	1	1	1	3	1	1	1	1	1	3	1	1	1	1	1	3
																					3	1	1	1	1	1	3	1	1	1	1	1	3	1	1	1	1	1	3
																					0	3	1	1	1	3	1	3	1	1	1	3	1	3	1	1	1	3	0
																					0	0	3	3	3	1	1	1	3	3	3	1	1	1	3	3	3	0	0
																					1	1	1	3	1	1	1	1	1	3	1	1	1	1	1	3	1	1	1
																					1	1	1	3	1	1	1	1	1	3	1	1	1	1	1	3	1	1	1
																					0	0	0	0	3	1	1	1	3	1	3	1	1	1	3	0	0	0	0
																					0	0	0	0	0	3	3	3	1	1	1	3	3	3	0	0	0	0	0
																					0	0	0	0	0	0	0	0	0	1	0	0	0	0	0	0	0	0	0
																					0	0	0	0	0	0	0	0	0	0	0	0	0	0	0	0	0	0	0
															step		37				3	1	1	1	1	1	3	1	1	1	1	1	3	1	1	1	1	1	3
																					3	1	1	1	1	1	3	1	1	1	1	1	3	1	1	1	1	1	3
																					3	1	1	1	1	1	3	1	1	1	1	1	3	1	1	1	1	1	3
																					3	1	1	1	1	1	3	1	1	1	1	1	3	1	1	1	1	1	3
																					0	3	1	1	1	3	1	3	1	1	1	3	1	3	1	1	1	3	0
																					0	0	3	3	3	1	1	1	3	3	3	1	1	1	3	3	3	0	0
																					1	1	1	3	1	1	1	1	1	3	1	1	1	1	1	3	1	1	1
																					1	1	1	3	1	1	1	1	1	3	1	1	1	1	1	3	1	1	1
																					0	0	0	0	3	1	1	1	3	1	3	1	1	1	3	0	0	0	0
																					0	0	0	0	0	3	3	3	1	1	1	3	3	3	0	0	0	0	0
																					0	0	0	0	0	0	0	0	1	1	1	0	0	0	0	0	0	0	0
																					0	0	0	0	0	0	0	0	0	0	0	0	0	0	0	0	0	0	0
															step		38				3	1	1	1	1	1	3	1	1	1	1	1	3	1	1	1	1	1	3
																					3	1	1	1	1	1	3	1	1	1	1	1	3	1	1	1	1	1	3
																					3	1	1	1	1	1	3	1	1	1	1	1	3	1	1	1	1	1	3
																					3	1	1	1	1	1	3	1	1	1	1	1	3	1	1	1	1	1	3
																					0	3	1	1	1	3	1	3	1	1	1	3	1	3	1	1	1	3	0
																					0	0	3	3	3	1	1	1	3	3	3	1	1	1	3	3	3	0	0
																					1	1	1	3	1	1	1	1	1	3	1	1	1	1	1	3	1	1	1
																					1	1	1	3	1	1	1	1	1	3	1	1	1	1	1	3	1	1	1
																					0	0	0	0	3	1	1	1	3	1	3	1	1	1	3	0	0	0	0
																					0	0	0	0	0	3	3	3	1	1	1	3	3	3	0	0	0	0	0
																					0	0	0	0	0	0	0	1	1	1	1	1	0	0	0	0	0	0	0
																					0	0	0	0	0	0	0	0	0	0	0	0	0	0	0	0	0	0	0
